# Supplementary material for: Liquid Chromatography-Tandem Mass Spectrometry Analysis Demonstrates a Decrease in Porins and Increase in CMY-2 β-Lactamases in Escherichia coli Exposed to Increasing Concentrations of Meropenem
Source: Front Microbiol. 2022 Feb 28;13:793738. doi: 10.3389/fmicb.2022.793738 (PMC8918824; doi:10.3389/fmicb.2022.793738)
Supplement: Supplementary file 2 [file Table_2.XLSX]

## Sheet: Blad1
Genome accession	LC-MS/MS ID	Isolate	Bacterial species	Isolation scource	Country	Collection date	Remarks
ERS6241167 (SAMEA8556478)	200710HFev_DF-2017-R2723-M4-7--PRM_007	R2723 - Mutant 7	E. coli
ERS6241168 (SAMEA8556479)	200710HFev_DF-2017-R2723-M4-6--PRM_008	R2723 - Mutant 6	E. coli
ERS6241169 (SAMEA8556480)	200710HFev_DF-2017-R2723-M4-5--PRM_009	R2723 - Mutant 5	E. coli
ERS6241170 (SAMEA8556481)	200710HFev_DF-2017-R2723-M4-4--PRM_010	R2723 - Mutant 4	E. coli
ERS6241171 (SAMEA8556482)	200710HFev_DF-2017-R2723-M4-3--PRM_011	R2723 - Mutant 3	E. coli
ERS6241172 (SAMEA8556483)	200710HFev_DF-2017-R2723-M4-2--PRM_012	R2723 - Mutant 2	E. coli
ERS6241173 (SAMEA8556484)	200710HFev_DF-2017-R2723-M4-1--PRM_013	R2723 - Mutant 1	E. coli
ERS6241174 (SAMEA8556485)	200710HFev_DF-2017-R2723-M4-0--PRM_014	R2723 (original)	E. coli	Urine	Netherlands	2010
ERS6241175 (SAMEA8556486)	200710HFev_DF-2017-R2761-M4-6--PRM_017	R2761 - Mutant 6	E. coli
ERS6241176 (SAMEA8556487)	200710HFev_DF-2017-R2761-M4-5--PRM_018	R2761 - Mutant 5	E. coli
ERS6241177 (SAMEA8556488)	200710HFev_DF-2017-R2761-M4-4--PRM_019	R2761 - Mutant 4	E. coli
ERS6241178 (SAMEA8556489)	200710HFev_DF-2017-R2761-M4-3--PRM_020	R2761 - Mutant 3	E. coli
ERS6241179 (SAMEA8556490)	200710HFev_DF-2017-R2761-M4-2--PRM_021	R2761 - Mutant 2	E. coli
ERS6241180 (SAMEA8556491)	200710HFev_DF-2017-R2761-M4-1--PRM_022	R2761 - Mutant 1	E. coli
ERS6241181 (SAMEA8556492)	200710HFev_DF-2017-R2761-M4-0--PRM_023	R2761 (original)	E. coli	Rectum	Netherlands	2010
ERS6241182 (SAMEA8556493)	200710HFev_DF-2017-R1810-M4-7--PRM_026	R1810 - Mutant 7	E. coli
ERS6241183 (SAMEA8556494)	200710HFev_DF-2017-R1810-M4-6--PRM_027	R1810 - Mutant 6	E. coli
ERS6241184 (SAMEA8556495)	200710HFev_DF-2017-R1810-M4-5--PRM_028	R1810 - Mutant 5	E. coli
ERS6241185 (SAMEA8556496)	200710HFev_DF-2017-R1810-M4-4--PRM_029	R1810 - Mutant 4	E. coli
ERS6241186 (SAMEA8556497)	200710HFev_DF-2017-R1810-M4-3--PRM_030	R1810 - Mutant 3	E. coli
ERS6241187 (SAMEA8556498)	200710HFev_DF-2017-R1810-M4-2--PRM_031	R1810 - Mutant 2	E. coli
ERS6241188 (SAMEA8556499)	200710HFev_DF-2017-R1810-M4-1--PRM_032	R1810 - Mutant 1	E. coli
ERS6241189 (SAMEA8556500)	200710HFev_DF-2017-R1810-M4-0--PRM_033	R1810 (original)	E. coli	Rectum	Netherlands	2010
ERS6241190 (SAMEA8556501)	200710HFev_DF-2017-B2591-M2-7--PRM_036	B2591 - Mutant 7	E. coli
ERS6241191 (SAMEA8556502)	200710HFev_DF-2017-B2591-M2-6--PRM_037	B2591 - Mutant 6	E. coli
ERS6241192 (SAMEA8556503)	200710HFev_DF-2017-B2591-M2-5--PRM_038	B2591 - Mutant 5	E. coli
ERS6241193 (SAMEA8556504)	200710HFev_DF-2017-B2591-M2-4--PRM_039	B2591 - Mutant 4	E. coli
ERS6241194 (SAMEA8556505)	200710HFev_DF-2017-B2591-M2-3--PRM_040	B2591 - Mutant 3	E. coli
ERS6241195 (SAMEA8556506)	200710HFev_DF-2017-B2591-M2-2--PRM_041	B2591 - Mutant 2	E. coli
ERS6241196 (SAMEA8556507)	200710HFev_DF-2017-B2591-M2-1--PRM_042	B2591 - Mutant 1	E. coli
ERS6241197 (SAMEA8556508)	200710HFev_DF-2017-B2591-M2-0--PRM_043	B2591 (original)	E. coli	Blood	Netherlands	2010
ERS6241198 (SAMEA8556509)	200710HFev_DF-2017-B2582-M4-6--PRM_046	B2582 - Mutant 6	E. coli
ERS6241199 (SAMEA8556510)	200710HFev_DF-2017-B2582-M4-5--PRM_047	B2582 - Mutant 5	E. coli
ERS6241200 (SAMEA8556511)	200710HFev_DF-2017-B2582-M4-4--PRM_048	B2582 - Mutant 4	E. coli
ERS6241201 (SAMEA8556512)	200710HFev_DF-2017-B2582-M4-3--PRM_049	B2582 - Mutant 3	E. coli
ERS6241202 (SAMEA8556513)	200710HFev_DF-2017-B2582-M4-2--PRM_050	B2582 - Mutant 2	E. coli
ERS6241203 (SAMEA8556514)	200710HFev_DF-2017-B2582-M4-1--PRM_051	B2582 - Mutant 1	E. coli
ERS6241204 (SAMEA8556515)	200710HFev_DF-2017-B2582-M4-0--PRM_052	B2582 (original)	E. coli	Blood	Netherlands	2010
ERS6241205 (SAMEA8556516)	200710HFev_DF-2017-R1281-M2-7--PRM_055	R1281 - Mutant 7	E. coli
ERS6241206 (SAMEA8556517)	200710HFev_DF-2017-R1281-M2-6--PRM_056	R1281 - Mutant 6	E. coli
ERS6241207 (SAMEA8556518)	200710HFev_DF-2017-R1281-M2-5--PRM_057	R1281 - Mutant 5	E. coli
ERS6241208 (SAMEA8556519)	200710HFev_DF-2017-R1281-M2-4--PRM_058	R1281 - Mutant 4	E. coli
ERS6241209 (SAMEA8556520)	200710HFev_DF-2017-R1281-M2-3--PRM_059	R1281 - Mutant 3	E. coli
ERS6241210 (SAMEA8556521)	200710HFev_DF-2017-R1281-M2-2--PRM_060	R1281 - Mutant 2	E. coli
ERS6241211 (SAMEA8556522)	200710HFev_DF-2017-R1281-M2-1--PRM_061	R1281 - Mutant 1	E. coli
ERS6241212 (SAMEA8556523)	200710HFev_DF-2017-R1281-M2-0--PRM_062	R1281 (original)	E. coli	Urine	Netherlands	2010
NA	200710HFev_DF-2017-BL21pMR42--PRM_066	BL21-pmr42	E. coli	Laboratory strain			Only used as a control for LC-MS/MS
ERS6241213 (SAMEA8556524)	200710HFev_DF-2017-CE1536-pR2761--PRM_067	CE1536-pR2761	E. coli	Laboratory strain			Only used as a control for LC-MS/MS
NA	200710HFev_DF-2017-DF187--PRM_068	187 (cAmpC control)	E. coli	Blood	Netherlands	2015	Positive control for cAmpC
ERS6241214 (SAMEA8556525)	NA	Top10F'	E. coli	Laboratory strain			Only used for pilot LC-MS/MS experiments
NA	NA	Top10F'-p2761	E. coli	Laboratory strain			Only used as a control for western blot
NA	NA	Top10F'-pmr42	E. coli	Laboratory strain			Only used as a control for western blot
